# Supplementary material for: Heat preparedness and exertional heat illness in Paralympic athletes: A Tokyo 2020 survey
Source: Temperature (Austin). 2022 Nov 17;10(2):264–75. doi: 10.1080/23328940.2022.2147364 (PMC10274519; doi:10.1080/23328940.2022.2147364)
Supplement: Supplemental Material [file KTMP_A_2147364_SM1769.zip]

Archive with 5 entries (4 files):
- supplementary/
- supplementary/Alkemade - ParalympicQ v1.0submitTemp - supplemental file 1.pdf
- supplementary/Alkemade - ParalympicQ v1.0submitTemp - supplemental file 2.pdf
- supplementary/Alkemade - ParalympicQ v1.0submitTemp - supplemental file 3.pdf
- supplementary/Alkemade - ParalympicQ v1.0submitTemp - supplemental file 4.pdf
